# Supplementary material for: Genome-wide survey of Calcium-Dependent Protein Kinases (CPKs) in five Brassica species and identification of CPKs induced by Plasmodiophora brassicae in B. rapa, B. oleracea, and B. napus
Source: Front Plant Sci. 2022 Nov 21;13:1067723. doi: 10.3389/fpls.2022.1067723 (PMC9720142; doi:10.3389/fpls.2022.1067723)
Supplement: Supplementary file 7 [file Table_1.xlsx]

## Sheet: BraCPKs information
Supplementary Table S1 CPK genes information in B. rapa, B. nigra, B. oleracea, B. juncea, and B. napus
Number	Gene	Length(aa)	No.of Exons	No.of EF-hands	N-Myr	N-Pal	N-Ace	No. of Motifs											No. of Cis-Acting Elements in Promoter
								1	2	3	4	5	6	7	8	9	10		MeJA responsive	Gibberellin responsive	Abscisic acid responsive	Drought inducibility	Salicylic acid responsive	Defense and stress responsive
1	BraA01g003080.3C	546	7	4	N	5C	N	1	1	1	1	1	1	1	1	1	1		2	1	0	1	2	3
2	BraA01g012670.3C	574	8	4	2G	3C	N	1	1	1	1	0	1	1	1	1	1		10	0	7	0	0	1
3	BraA01g014340.3C	526	8	4	2G	N	N	1	1	1	1	1	1	1	1	1	1		0	1	2	1	0	1
4	BraA02g004380.3C	523	5	4	2G	4C,5C	N	1	1	1	1	1	1	1	1	1	1		4	1	2	0	2	0
5	BraA02g008120.3C	518	7	4	N	4C,5C	N	1	1	1	1	1	1	1	1	1	1		12	1	1	0	0	1
6	BraA02g008170.3C	535	8	4	2G	4C,5C	N	1	1	1	1	1	1	1	1	1	1		2	0	2	1	0	2
7	BraA02g027590.3C	521	8	4	2G	3C	N	1	1	1	1	1	1	1	1	1	1		2	0	0	1	0	0
8	BraA02g042460.3C	1355	21	4	N	N	2S	3	1	1	1	1	3	2	1	1	1		10	1	4	3	1	0
9	BraA03g001770.3C	607	7	4	2G	5C	N	1	1	2	1	1	1	1	1	1	1		0	2	3	1	1	4
10	BraA03g005170.3C	524	6	4	2G	4C,5C	N	1	1	1	1	1	1	1	1	1	1		2	0	1	1	1	1
11	BraA03g016740.3C	582	7	4	2G	4C	N	1	1	1	1	1	1	1	1	1	1		4	1	2	0	2	0
12	BraA03g020560.3C	593	6	4	2G	5C	N	1	1	1	1	1	1	1	1	1	1		0	1	3	0	0	1
13	BraA03g026960.3C	501	7	4	N	N	N	1	1	2	1	1	1	1	1	1	1		4	0	3	0	0	0
14	BraA03g034430.3C	971	13	4	N	N	N	1	1	1	1	1	1	1	1	1	1		6	0	1	0	2	1
15	BraA03g039380.3C	543	8	4	2G	4C	N	1	1	1	1	1	1	1	1	1	1		0	4	1	0	1	0
16	BraA03g045730.3C	540	7	4	N	4C,5C	N	1	1	1	1	1	1	1	1	1	1		2	0	0	0	0	1
17	BraA03g051330.3C	533	8	4	2G	N	N	1	1	1	1	1	1	1	1	1	1		0	2	1	1	1	0
18	BraA03g059860.3C	542	12	4	2G	4C	N	1	1	0	1	1	1	1	2	0	1		0	1	4	1	0	3
19	BraA03g064470.3C	531	9	4	N	3C,5C	N	1	1	1	1	1	1	1	1	1	0		0	1	4	2	0	3
20	BraA04g007420.3C	529	7	4	N	4C,5C	N	1	1	1	1	1	1	1	1	1	1		8	0	3	0	3	0
21	BraA04g022700.3C	582	7	4	2G	4C	N	1	1	1	1	1	1	1	1	1	1		0	0	0	1	1	1
22	BraA04g029500.3C	532	8	4	2G	4C,5C	N	1	1	1	1	1	1	1	1	1	1		10	0	4	0	1	0
23	BraA05g002540.3C	533	8	4	2G	4C,5C	N	1	1	1	1	1	1	1	1	1	1		10	1	1	0	0	1
24	BraA05g013140.3C	612	8	4	2G	4C	N	1	1	1	1	1	1	1	1	1	1		6	0	3	0	2	0
25	BraA05g013210.3C	420	7	4	2G	3C	N	1	1	1	1	0	1	1	0	1	1		6	1	3	1	0	1
26	BraA05g021750.3C	498	7	4	N	N	N	1	1	2	1	1	1	1	1	1	1		2	1	1	1	1	1
27	BraA05g036110.3C	951	13	4	N	N	N	1	1	2	1	1	1	1	1	2	1		12	0	1	1	2	0
28	BraA06g014610.3C	545	7	4	N	4C,7C	N	1	1	2	1	1	1	1	1	1	1		4	2	2	1	1	1
29	BraA06g030040.3C	582	12	4	2G	4C	N	1	1	0	1	1	1	1	2	0	1		0	0	2	0	0	0
30	BraA06g030550.3C	540	7	4	N	5C	N	1	1	1	1	1	1	1	1	1	1		4	0	5	2	0	1
31	BraA06g031040.3C	490	6	4	N	N	N	1	1	1	1	1	1	1	1	1	1		0	1	3	1	1	2
32	BraA06g044950.3C	489	6	3	N	N	N	1	1	1	1	1	1	1	0	1	1		2	3	2	0	1	0
33	BraA07g003030.3C	575	12	4	2G	4C	N	1	1	0	1	1	1	1	2	0	1		0	1	0	1	0	0
34	BraA07g017690.3C	532	11	4	2G	N	N	1	1	0	1	1	1	1	1	0	1		2	2	2	2	0	0
35	BraA07g022920.3C	539	8	4	2G	4C,5C	N	1	1	1	1	1	1	1	1	1	1		0	1	2	1	1	0
36	BraA07g038500.3C	547	7	4	2G	4C,7C	N	1	1	1	1	1	1	1	1	1	1		4	2	1	1	1	2
37	BraA07g039450.3C	528	8	4	N	4C	N	1	1	1	1	0	1	1	1	1	1		0	4	2	0	0	0
38	BraA09g006490.3C	487	6	4	N	N	N	1	1	1	1	1	1	1	1	1	1		0	1	3	3	2	0
39	BraA09g009710.3C	531	12	4	2G	N	N	1	1	0	1	1	0	1	2	0	1		0	1	0	0	0	0
40	BraA09g010840.3C	552	7	4	N	5C	N	1	2	1	1	1	1	1	1	1	1		0	0	3	0	0	1
41	BraA09g025600.3C	478	8	4	2G	3C,4C	N	1	1	1	1	0	1	1	1	1	1		2	0	1	2	2	0
42	BraA09g025610.3C	326	8	2	N	N	N	1	0	1	1	0	1	0	1	0	0		0	1	0	1	2	0
43	BraA09g043090.3C	529	7	4	N	4C,5C	N	1	1	1	1	1	1	1	1	1	1		2	0	5	1	1	0
44	BraA09g048110.3C	542	7	4	2G	4C,5C	N	1	1	1	1	1	1	1	1	1	1		4	2	4	1	1	1
45	BraA09g056970.3C	548	7	4	N	4C,7C	N	1	1	2	1	1	1	1	1	1	1		4	0	1	1	3	0
46	BraA10g019930.3C	489	6	4	N	N	3S	1	1	1	1	1	1	1	1	1	1		0	0	1	0	0	3
47	BraA10g020880.3C	559	7	4	2G	4C,5C	N	1	1	1	1	1	1	1	1	1	1		4	1	4	0	0	1
48	BraA10g020940.3C	518	7	4	2G	4C,5C	N	1	1	1	1	1	1	1	1	1	1		2	1	1	0	0	1
49	BraA10g025860.3C	533	8	4	2G	4C,5C	N	1	1	1	1	1	1	1	1	1	1		0	3	0	1	0	1
50	BraA10g026140.3C	523	6	4	2G	4C,5C	N	1	1	1	1	1	1	1	1	1	1		0	2	0	1	0	0
51	BraA10g031540.3C	592	7	4	2G	5C	N	1	1	2	1	1	1	1	1	1	1		2	1	0	1	0	0
N-Myr, N-terminal myristoylation sites; N-Pal, N-terminal palmitoylation sites; N-Ace, N-terminal acetylation sites. N, NO; Numbers and letters indicate positions and amino acid residues, eg: 2G indicate glycine at position 2.

## Sheet: BniCPKs information
Number	Gene	Length(aa)	No.of Exons	No.of EF-hands	N-Myr	N-Pal	N-Ace
1	BniB000707-TA	491	6	4	N	N	N
2	BniB000803-TA	529	7	4	N	4C,5C	N
3	BniB001168-TA	546	9	4	N	3C,5C	N
4	BniB001871-TA	608	7	4	2G	5C	N
5	BniB002762-TA	531	8	4	2G	N	N
6	BniB002967-TA	548	7	4	2G	4C,7C	N
7	BniB003258-TA	250	3	3	N	N	3S
8	BniB003259-TA	463	7	4	N	N	3S
9	BniB003260-TA	489	6	4	N	N	3S
10	BniB004665-TA	411	7	4	2G	3C,4C	N
11	BniB005077-TA	532	8	4	2G	4C,5C	N
12	BniB005289-TA	633	7	4	N	5C	N
13	BniB009492-TA	578	12	4	2G	4C	N
14	BniB009524-TA	852	9	4	N	5C	N
15	BniB009790-TA	549	7	4	N	5C	N
16	BniB012674-TA	529	8	4	2G	3C	N
17	BniB012675-TA	496	8	4	2G	3C	N
18	BniB013087-TA	529	9	4	2G	N	N
19	BniB013175-TA	593	8	4	2G	3C	N
20	BniB014816-TA	535	8	4	2G	4C,5C	N
21	BniB014818-TA	518	7	4	2G	4C,5C	N
22	BniB016877-TA	307	4	2	N	N	N
23	BniB019501-TA	619	10	4	2G	4C,5C	N
24	BniB020384-TA	581	7	4	2G	4C	N
25	BniB020683-TA	544	6	4	N	5C	N
26	BniB020856-TA	540	8	4	2G	4C	N
27	BniB023830-TA	524	6	4	2G	4C,5C	N
28	BniB025930-TA	548	7	4	N	4C,7C	N
29	BniB026887-TA	575	12	4	2G	4C	N
30	BniB027663-TA	501	7	4	N	N	N
31	BniB028039-TA	531	8	4	2G	4C,5C	N
32	BniB028151-TA	573	7	4	2G	5C	N
33	BniB028364-TA	522	6	4	2G	4C,5C	N
34	BniB028767-TA	536	8	4	2G	4C,5C	N
35	BniB028809-TA	524	7	4	2G	4C,5C	N
36	BniB029805-TA	540	7	4	2G	4C,5C	N
37	BniB030110-TA	529	7	4	N	4C,5C	N
38	BniB033007-TA	530	8	4	N	4C,5C	N
39	BniB033281-TA	535	8	4	2G	4C,5C	N
40	BniB033287-TA	518	7	4	2G	4C,5C	N
41	BniB035382-TA	534	8	4	2G	4C	N
42	BniB036041-TA	545	7	4	N	5C	N
43	BniB036581-TA	551	7	4	N	5C	N
44	BniB036792-TA	534	12	4	2G	4C	N
45	BniB041004-TA	592	7	4	2G	5C	N
46	BniB041671-TA	344	6	4	N	4C	N
47	BniB042026-TA	584	7	4	2G	4C	N
48	BniB042176-TA	522	8	4	N	N	N
49	BniB042975-TA	498	7	4	N	N	N
50	BniB043796-TA	582	7	4	2G	4C	N
51	BniB045257-TA	528	8	4	N	4C	N
52	BniB045795-TA	486	6	4	N	N	N
53	BniB045952-TA	547	12	4	2G	4C	N
54	BniB047264-TA	653	11	6	N	4C,7C	N
55	BniB047346-TA	484	7	4	N	N	N
56	BniB048447-TA	540	11	4	2G	N	N

## Sheet: BolCPKs information
Number	Gene	Length(aa)	No.of Exons	No.of EF-hands	N-Myr	N-Pal	N-Ace	No. of Motifs											No. of Cis-Acting Elements in Promoter
								1	2	3	4	5	6	7	8	9	10		MeJA responsive	Gibberellin responsive	Abscisic acid responsive	Drought inducibility	Salicylic acid responsive	Defense and stress responsive
1	BolC01g003580.2J.m1	545	7	4	N	5C	N	1	1	1	1	1	1	1	1	1	1		1	0	0	2	1	2
2	BolC01g015300.2J.m1	573	8	4	2G	3C	N	1	1	1	1	0	1	1	1	1	1		8	0	6	0	0	1
3	BolC01g017810.2J.m1	526	8	4	2G	N	N	1	1	1	1	1	1	1	1	1	1		0	1	4	0	0	1
4	BolC01g042390.2J.m1	532	10	3	N	N	N	0	1	1	1	1	1	1	1	1	0		2	0	0	0	1	1
5	BolC02g000050.2J.m1	522	6	4	N	N	N	1	1	1	1	1	1	1	1	1	1		0	3	2	0	0	0
6	BolC02g005200.2J.m1	523	5	4	2G	4C,5C	N	1	1	1	1	1	1	1	1	1	1		2	2	1	1	1	0
7	BolC02g009600.2J.m1	518	7	4	N	4C,5C	N	1	1	1	1	1	1	1	1	1	1		12	1	1	1	0	0
8	BolC02g009750.2J.m1	535	8	4	2G	4C,5C	N	1	1	1	1	1	1	1	1	1	1		2	0	3	2	0	2
9	BolC02g039060.2J.m1	526	8	4	2G	3C	N	1	1	1	1	1	1	1	1	1	1		2	0	1	0	0	0
10	BolC02g059690.2J.m1	485	6	4	N	N	3S	1	1	1	1	1	1	1	1	1	1		2	0	4	0	0	1
11	BolC02g059700.2J.m1	489	6	4	N	N	3S	1	1	1	1	1	1	1	1	1	1		0	0	5	0	2	0
12	BolC02g059710.2J.m1	490	6	4	N	N	3S	1	1	1	1	1	1	1	1	1	1		0	0	0	0	0	0
13	BolC03g002070.2J.m1	586	7	4	2G	5C	N	1	1	1	1	1	1	1	1	1	1		2	2	4	0	1	2
14	BolC03g005760.2J.m1	524	6	4	2G	4C,5C	N	1	1	1	1	1	1	1	1	1	1		2	1	1	1	1	1
15	BolC03g005900.2J.m1	524	6	4	2G	4C,5C	N	1	1	1	1	1	1	1	1	1	1		2	1	1	1	1	1
16	BolC03g018890.2J.m1	582	7	4	2G	4C	N	1	1	1	1	1	1	1	1	1	1		2	1	2	0	1	1
17	BolC03g023520.2J.m1	567	7	4	2G	5C	N	1	1	1	1	1	2	1	1	1	1		2	2	1	1	2	0
18	BolC03g031480.2J.m1	501	7	4	N	N	N	1	1	1	1	1	1	1	1	1	1		0	0	0	1	0	0
19	BolC03g040350.2J.m1	626	7	4	N	5C	N	1	1	1	1	1	1	1	1	1	1		0	2	1	0	0	1
20	BolC03g046920.2J.m1	540	8	4	2G	4C	N	1	1	1	1	1	1	1	1	1	1		2	3	2	0	0	1
21	BolC03g052830.2J.m1	540	7	4	N	5C	N	1	1	1	1	1	1	1	1	1	1		4	0	4	2	0	1
22	BolC03g053450.2J.m1	856	13	4	2G	4C	N	1	1	0	1	1	1	1	2	0	1		2	0	1	1	1	0
23	BolC04g003520.2J.m1	533	8	4	2G	4C,5C	N	1	1	1	1	1	1	1	1	1	1		10	0	3	0	0	0
24	BolC04g017890.2J.m1	612	6	4	2G	4C	N	1	1	1	1	1	1	1	1	1	1		2	2	0	0	1	1
25	BolC04g018270.2J.m1	369	9	3	N	6C	N	1	1	1	1	0	1	0	1	0	0		14	2	6	1	1	1
26	BolC04g027870.2J.m1	544	9	4	N	3C,5C	N	1	1	1	1	1	1	1	1	1	1		4	0	1	1	0	2
27	BolC04g040460.2J.m1	529	7	4	N	4C,5C	N	1	1	1	1	1	1	1	1	1	1		2	1	0	1	0	1
28	BolC04g057840.2J.m1	581	7	4	2G	4C	N	1	1	1	1	1	1	1	1	1	1		2	1	1	0	2	0
29	BolC04g065380.2J.m1	532	8	4	2G	4C,5C	N	1	1	1	1	1	1	1	1	1	1		2	0	4	0	0	0
30	BolC05g016570.2J.m1	614	8	4	N	4C,7C	N	1	1	2	1	1	1	1	1	1	1		6	0	0	0	0	2
31	BolC05g036390.2J.m1	498	7	4	N	N	N	1	1	2	1	1	1	1	1	1	1		2	1	1	0	1	0
32	BolC05g055920.2J.m1	946	13	4	N	N	N	1	1	2	1	1	1	1	1	1	1		10	1	2	0	1	0
33	BolC06g023430.2J.m1	539	8	4	2G	4C,5C	N	1	1	1	1	1	1	1	1	1	1		6	2	3	2	1	2
34	BolC06g046060.2J.m1	548	7	4	2G	4C,7C	N	1	1	1	1	1	1	1	1	1	1		6	1	2	2	1	2
35	BolC06g047200.2J.m1	553	8	4	N	N	N	1	1	1	1	0	1	1	1	1	1		2	0	0	0	0	0
36	BolC07g004800.2J.m1	575	12	4	2G	4C	N	1	1	0	1	1	1	1	2	0	1		6	1	1	1	2	0
37	BolC07g005620.2J.m1	522	7	3	N	5C	N	1	1	0	1	1	1	1	1	1	1		6	0	1	0	1	0
38	BolC07g024810.2J.m1	541	11	4	2G	N	N	1	1	0	1	1	1	1	2	0	1		6	2	3	1	0	0
39	BolC07g042420.2J.m1	492	6	4	N	N	N	1	1	1	1	1	1	1	1	1	1		2	1	1	1	2	0
40	BolC07g044910.2J.m1	537	7	4	N	4C,5C	N	1	1	1	1	1	1	1	1	1	1		0	1	0	0	0	0
41	BolC07g050780.2J.m1	530	8	4	2G	N	N	1	1	1	1	1	1	1	1	1	1		2	1	1	1	1	0
42	BolC07g058210.2J.m1	549	6	4	N	5C	N	1	1	1	1	1	1	1	1	1	1		4	0	6	1	0	1
43	BolC07g058590.2J.m1	542	12	4	2G	4C	N	1	1	0	1	1	1	1	2	0	1		0	2	5	1	0	3
44	BolC07g060750.2J.m1	522	6	4	N	N	N	1	1	1	1	1	1	1	1	1	1		0	3	2	0	0	0
45	BolC08g036090.2J.m1	529	7	4	N	4C,5C	N	1	1	1	1	1	1	1	1	1	1		0	3	2	0	1	0
46	BolC08g041520.2J.m1	541	7	4	2G	4C,5C	N	1	1	1	1	1	1	1	1	1	1		4	2	3	1	1	1
47	BolC08g050480.2J.m1	544	7	4	N	4C,7C	N	1	1	2	1	1	1	1	1	1	1		4	0	2	0	3	1
48	BolC09g007100.2J.m1	486	6	4	N	N	N	1	1	2	1	1	1	1	1	1	1		0	0	4	0	1	0
49	BolC09g011090.2J.m1	544	12	4	N	4C	N	1	1	0	1	1	1	1	2	0	1		0	0	0	1	0	1
50	BolC09g012440.2J.m1	548	7	4	N	5C	N	1	2	1	1	1	1	1	1	1	1		0	3	3	0	0	2
51	BolC09g030070.2J.m1	605	12	5	2G	3C,4C	N	1	1	1	2	0	1	1	2	1	1		1	1	2	2	2	0
52	BolC09g052960.2J.m1	552	7	4	2G	4C,5C	N	1	1	1	1	1	1	1	1	1	1		4	2	6	0	0	1
53	BolC09g053040.2J.m1	518	7	4	2G	4C,5C	N	1	1	1	1	1	1	1	1	1	1		2	1	1	1	0	0
54	BolC09g060300.2J.m1	552	9	4	2G	4C,5C	N	1	1	1	1	1	1	1	1	1	1		4	2	3	1	0	0
55	BolC09g060610.2J.m1	523	6	4	2G	4C,5C	N	1	1	1	1	1	1	1	1	1	1		4	1	1	1	0	0
56	BolC09g067140.2J.m1	593	7	4	2G	5C	N	1	1	2	1	1	1	1	1	1	1		2	1	0	1	1	0

## Sheet: BjuCPKs information
Number	Gene	Length(aa)	No.of Exons	No.of EF-hands	N-Myr	N-Pal	N-Ace
1	BjuA000225	250	7	4	N	3C	N
2	BjuA001247	397	6	4	N	N	N
3	BjuA001248	499	6	4	N	4C	N
4	BjuA003014	544	7	4	N	5C	N
5	BjuA007889	520	8	4	2G	3C	N
6	BjuA009954	582	7	4	2G	4C	N
7	BjuA010439	591	8	4	2G	5C	N
8	BjuA011212	500	7	4	N	N	N
9	BjuA012036	629	7	4	2G	5C	N
10	BjuA012380	532	8	4	2G	N	N
11	BjuA012688	543	8	4	2G	4C	N
12	BjuA014185	517	11	4	2G	4C	N
13	BjuA015241	694	11	3	N	4C,5C	N
14	BjuA016686	648	8	4	2G	N	N
15	BjuA017366	531	8	4	N	4C,5C	N
16	BjuA017798	530	8	4	2G	4C,5C	N
17	BjuA018747	585	7	4	2G	4C	N
18	BjuA018754	429	7	4	2G	3C	N
19	BjuA019354	498	7	4	N	N	N
20	BjuA020562	951	13	4	N	N	N
21	BjuA023470	588	9	2	N	5C	N
22	BjuA025197	509	6	3	N	N	N
23	BjuA025803	573	6	4	N	4C,7C	N
24	BjuA026199	528	12	4	2G	N	N
25	BjuA026200	358	7	4	N	N	3S
26	BjuA029413	548	7	4	2G	4C,7C	N
27	BjuA029497	527	8	4	N	4C	N
28	BjuA032494	487	6	4	N	N	N
29	BjuA032809	527	11	4	2G	N	N
30	BjuA032925	519	6	3	N	5C	N
31	BjuA034371	312	8	4	N	N	N
32	BjuA035268	528	7	4	N	4C,5C	N
33	BjuA039356	983	17	4	2G	4C,5C	N
34	BjuA039368	543	6	3	2G	4C,5C	N
35	BjuA039980	591	7	4	2G	5C	N
36	BjuA040533	575	8	4	2G	3C	N
37	BjuA041148	549	5	3	2G	4C,5C	N
38	BjuA041447	517	7	4	N	4C,5C	N
39	BjuA041452	535	8	4	2G	4C,5C	N
40	BjuA041457	534	8	4	2G	4C,5C	N
41	BjuA041657	523	6	4	2G	4C,5C	N
42	BjuA042332	529	7	4	N	4C,5C	N
43	BjuA042953	532	8	4	2G	4C,5C	N
44	BjuA043179	489	6	4	N	N	N
45	BjuA044324	547	7	4	N	4C,7C	N
46	BjuA044855	517	7	4	2G	4C,5C	N
47	BjuA044860	558	7	4	2G	4C,5C	N
48	BjuA045574	503	7	4	N	N	N
49	BjuA047159	488	6	4	N	N	3S
50	BjuB001944	521	8	4	N	N	N
51	BjuB003184	594	7	4	2G	5C	N
52	BjuB003233	598	8	4	2G	3C	N
53	BjuB004381	312	8	4	N	N	N
54	BjuB004454	575	12	4	N	4C	N
55	BjuB007871	533	8	4	2G	4C	N
56	BjuB008959	631	7	4	2G	5C	N
57	BjuB010151	517	7	4	2G	4C,5C	N
58	BjuB014742	521	6	4	2G	4C,5C	N
59	BjuB015959	582	7	4	2G	4C	N
60	BjuB016540	597	8	4	2G	5C	N
61	BjuB020925	593	13	4	2G	N	N
62	BjuB022438	250	5	3	N	N	N
63	BjuB023588	632	7	4	N	5C	N
64	BjuB026448	581	7	4	2G	4C	N
65	BjuB026939	316	5	2	N	N	N
66	BjuB027143	531	8	4	2G	4C,5C	N
67	BjuB029775	548	7	4	2G	4C,7C	N
68	BjuB030322	528	8	4	N	4C	N
69	BjuB032421	548	7	4	N	4C,7C	N
70	BjuB034122	986	9	2	N	5C	N
71	BjuB035783	821	14	4	N	N	N
72	BjuB038389	551	7	4	N	5C	N
73	BjuB038626	343	6	4	N	4C	N
74	BjuB039728	487	6	4	N	N	N
75	BjuB041372	501	7	4	N	N	N
76	BjuB041499	452	7	4	N	5C	N
77	BjuB044738	529	7	4	N	4C,5C	N
78	BjuB044825	627	8	4	N	N	N
79	BjuB044905	530	8	4	2G	N	N
80	BjuB045151	483	7	4	N	N	N
81	BjuB048614	607	7	4	2G	5C	N
82	BjuB049030	509	11	4	2G	4C	N
83	BjuO001072	639	11	4	2G	4C,5C	N
84	BjuO003813	529	8	4	2G	3C	N
85	BjuO008857	517	7	4	2G	4C,5C	N
86	BjuO012570	539	7	4	2G	4C	N
87	BjuO012843	154	2	1	N	6C	N
88	BjuO012844	495	6	4	N	N	3S

## Sheet: BnaCPKs information
Number	Gene	Length(aa)	No.of Exons	No.of EF-hands	N-Myr	N-Pal	N-Ace	No. of Motifs												No. of Cis-Acting Elements in Promoter
								1	2	3	4	5	6	7	8	9	10	Total		MeJA responsive	Gibberellin responsive	Abscisic acid responsive	Drought inducibility	Salicylic acid responsive	Defense and stress responsive
1	BnaA01g02090D	546	7	4	N	5C	N	1	1	1	1	1	1	1	1	1	1	10		2	0	0	1	1	3
2	BnaA01g11790D	564	9	4	2G	3C	N	1	1	1	1	0	1	1	1	1	1	9		2	0	0	1	1	1
3	BnaA01g13330D	526	9	4	2G	N	N	1	1	1	1	1	1	1	1	1	1	10		0	1	3	1	1	1
4	BnaA02g01160D	514	6	4	N	N	N	1	1	1	1	1	1	1	1	0	1	9		4	2	1	1	1	0
5	BnaA02g04170D	518	7	4	N	4C, 5C	N	1	1	1	1	1	1	1	1	1	1	10		12	2	1	0	0	1
6	BnaA02g04230D	535	8	4	2G	4C, 5C	N	1	1	1	1	1	1	1	1	1	1	10		0	0	2	1	0	1
7	BnaA02g21060D	521	8	4	2G	3C	N	1	1	1	1	1	1	1	1	1	1	10		2	0	0	1	0	0
8	BnaA02g32820D	484	6	4	N	N	3S	1	1	1	1	1	1	1	1	1	1	10		10	0	6	1	1	0
9	BnaA02g32830D	427	6	4	N	N	N	1	1	1	1	1	1	0	1	0	0	7		4	1	3	0	0	0
10	BnaA02g32840D	464	7	4	N	N	3S	1	1	1	1	1	0	1	1	1	1	9		0	0	0	0	1	0
11	BnaA03g01490D	589	8	4	2G	5C	N	1	1	1	1	1	1	1	1	1	1	10		0	2	3	1	1	4
12	BnaA03g03800D	524	6	4	2G	4C, 5C	N	1	1	1	1	1	1	1	1	1	1	10		2	0	1	1	0	1
13	BnaA03g14480D	551	8	4	2G	4C	N	1	1	1	1	1	1	1	1	1	1	10		4	1	0	0	4	1
14	BnaA03g18230D	551	8	4	2G	5C	N	1	1	1	1	1	1	1	1	1	1	10		0	1	3	0	0	1
15	BnaA03g24050D	501	7	4	N	N	N	1	1	1	1	1	1	1	1	1	1	10		4	0	4	0	0	0
16	BnaA03g31330D	600	9	4	2G	5C	N	1	1	1	1	1	1	1	1	1	1	10		0	0	0	1	0	0
17	BnaA03g35770D	535	9	4	2G	4C	N	1	1	1	1	1	1	1	1	1	1	10		0	4	1	0	1	0
18	BnaA03g41500D	530	7	4	N	4C,5C	N	1	1	1	1	1	1	1	1	1	1	10		4	0	1	0	0	0
19	BnaA03g46140D	377	7	4	N	4C	N	1	1	1	1	1	1	0	1	0	0	7		2	0	3	1	0	0
20	BnaA03g59670D	544	9	4	N	3C,5C	N	1	1	1	1	1	1	1	1	1	1	10		0	1	4	2	0	2
21	BnaA04g05940D	529	7	4	N	4C,5C	N	1	1	1	1	1	1	1	1	1	1	10		4	0	1	1	1	1
22	BnaA04g18240D	567	8	4	2G	4C	N	1	1	1	1	1	1	1	1	1	1	10		0	1	0	0	1	1
23	BnaA04g20910D	411	6	1	N	N	2S	1	1	0	1	1	1	1	1	1	1	9		0	1	1	0	0	0
24	BnaA04g24150D	532	8	4	2G	4C,5C	N	1	1	1	1	1	1	1	1	1	1	10		0	0	0	0	0	0
25	BnaA05g02500D	533	8	4	2G	4C,5C	N	1	1	1	1	1	1	1	1	1	1	10		10	1	3	0	0	1
26	BnaA05g11270D	538	8	4	N	4C	3S	1	1	1	1	1	1	1	1	1	1	10		6	0	3	0	2	0
27	BnaA05g11330D	446	13	4	2G	3C	N	1	1	1	1	0	1	0	1	1	0	7		2	0	0	0	0	0
28	BnaA05g28200D	577	8	4	N	5C	N	1	1	2	1	1	1	1	1	1	1	11		0	0	0	0	1	0
29	BnaA06g13080D	610	8	4	N	4C,7C	N	1	1	2	1	1	1	1	1	1	1	11		4	2	2	1	0	2
30	BnaA06g25490D	583	12	4	2G	4C	N	1	1	0	1	1	1	1	2	0	1	9		0	0	0	0	0	0
31	BnaA06g25880D	540	7	4	N	5C	N	1	1	1	1	1	1	1	1	1	1	10		4	0	5	1	0	1
32	BnaA06g26290D	905	12	4	N	N	N	1	1	1	1	1	1	1	1	1	1	10		4	3	0	0	0	0
33	BnaA06g40890D	482	7	4	N	N	N	1	1	1	1	1	1	1	1	1	1	10		2	3	2	0	1	0
34	BnaA07g02420D	575	13	4	2G	4C	N	1	1	0	1	1	1	1	2	0	1	9		2	1	0	1	0	0
35	BnaA07g12770D	532	11	4	2G	N	N	1	1	0	1	1	1	1	2	0	1	9		2	2	2	2	0	0
36	BnaA07g17350D	537	8	4	2G	4C,5C	N	1	1	1	1	1	1	1	1	1	1	10		0	2	1	1	1	1
37	BnaA07g31710D	547	7	4	2G	4C,7C	N	1	1	1	1	1	1	1	1	1	1	10		4	2	0	1	1	2
38	BnaA09g05220D	487	6	4	N	N	N	1	1	1	1	1	1	1	1	1	1	10		0	0	3	4	2	0
39	BnaA09g08020D	540	12	4	2G	N	N	1	1	0	1	1	1	1	2	0	2	10		0	1	1	1	0	0
40	BnaA09g09050D	480	7	4	N	N	N	1	1	1	1	1	1	1	1	0	1	9		0	1	3	0	0	1
41	BnaA09g20300D	472	10	4	2G	3C,4C	N	1	1	1	1	0	1	1	1	1	0	8		4	1	1	1	1	2
42	BnaA09g32390D	529	7	4	N	4C,5C	N	1	1	1	1	1	1	1	1	1	1	10		2	0	4	0	1	0
43	BnaA09g36820D	542	7	4	2G	4C,5C	N	1	1	1	1	1	1	1	1	1	1	10		4	3	5	0	2	0
44	BnaA09g44420D	548	7	4	N	4C,7C	N	1	1	0	1	1	1	1	1	1	1	9		4	0	1	1	3	0
45	BnaA10g14790D	495	6	4	N	N	2S	1	1	1	1	1	1	1	1	1	1	10		2	0	1	0	0	1
46	BnaA10g15680D	535	8	4	2G	4C,5C	N	1	1	1	1	1	1	1	1	1	1	10		0	1	8	1	0	0
47	BnaA10g15750D	518	7	4	2G	4C,5C	N	1	1	1	1	1	1	1	1	1	1	10		0	1	1	0	0	0
48	BnaA10g20490D	523	6	4	2G	4C,5C	N	1	1	1	1	1	1	1	1	1	1	10		0	3	0	1	0	0
49	BnaA10g25410D	573	8	4	2G	5C	N	1	1	2	1	1	1	1	1	1	1	11		2	1	0	1	0	0
50	BnaA10g29980D	533	8	4	2G	4C,5C	N	1	1	1	1	1	1	1	1	1	1	10		0	3	0	1	0	2
51	BnaAnng04600D	498	7	4	N	N	N	1	1	2	1	1	1	1	1	1	1	11		2	1	1	1	1	1
52	BnaAnng08400D	542	12	4	2G	4C	N	1	1	0	1	1	1	1	2	0	1	9		0	1	4	1	0	3
53	BnaC01g03240D	545	7	4	N	5C	N	1	1	1	1	1	1	1	1	1	1	10		0	0	0	1	0	2
54	BnaC01g13360D	558	9	4	2G	3C	N	1	1	1	1	0	1	1	1	1	1	9		8	0	6	0	0	1
55	BnaC01g15460D	526	9	4	2G	N	N	1	1	1	1	1	1	1	1	1	1	10		0	1	4	0	0	1
56	BnaC02g04290D	524	6	4	N	N	N	1	1	1	1	1	1	1	1	0	1	9		2	2	1	2	1	0
57	BnaC02g08720D	535	8	4	2G	4C,5C	N	1	1	1	1	1	1	1	1	1	1	10		2	0	1	2	0	2
58	BnaC02g26350D	435	5	1	2G	3C	N	1	1	0	1	1	1	1	1	1	1	9		2	2	2	0	0	0
59	BnaC02g41570D	485	6	4	N	N	3S	1	1	1	1	1	1	1	1	1	1	10		2	1	3	1	0	1
60	BnaC02g41580D	515	7	4	N	N	3S	1	1	1	1	1	1	1	1	1	1	10		0	0	5	0	2	0
61	BnaC02g41590D	463	7	4	N	N	3S	1	1	1	1	1	0	1	1	1	1	9		0	0	0	0	0	0
62	BnaC03g01790D	574	8	4	2G	5C	N	1	1	1	1	1	1	1	1	1	1	10		2	2	0	0	1	1
63	BnaC03g05340D	524	6	4	2G	4C,5C	N	1	1	1	1	1	1	1	1	1	1	10		4	0	1	0	1	1
64	BnaC03g17520D	551	8	4	2G	4C	N	1	1	1	1	1	1	1	1	1	1	10		4	1	2	0	1	1
65	BnaC03g21760D	551	8	4	2G	5C	N	1	1	1	1	1	1	1	1	1	1	10		0	0	1	1	0	0
66	BnaC03g28620D	501	7	4	N	N	N	1	1	2	1	1	1	1	1	1	1	11		0	0	0	0	0	1
67	BnaC03g36720D	601	8	4	N	5C	N	1	1	1	1	1	1	1	1	1	1	10		0	2	1	1	0	2
68	BnaC03g41610D	532	9	4	2G	4C	N	1	1	1	1	1	1	1	1	1	1	10		2	3	2	1	0	0
69	BnaC03g47560D	540	7	4	N	5C	N	1	1	1	1	1	1	1	1	1	1	10		4	0	4	1	0	1
70	BnaC03g48140D	585	12	4	2G	4C	N	1	1	0	1	1	1	1	2	0	1	9		2	0	1	1	1	0
71	BnaC04g02260D	475	7	3	2G	4C,5C	N	1	1	1	1	1	1	1	1	1	1	10		10	0	3	0	0	0
72	BnaC04g13100D	539	8	4	N	4C	3S	1	1	1	1	1	1	1	1	1	1	10		2	2	0	0	1	1
73	BnaC04g19170D	544	9	4	N	3C,5C	N	1	1	1	1	1	1	1	1	1	1	10		4	0	1	1	0	2
74	BnaC04g28550D	529	7	4	N	4C,5C	N	1	1	1	1	1	1	1	1	1	1	10		2	1	0	0	0	0
75	BnaC04g42320D	581	7	4	2G	4C	N	1	1	1	1	1	1	1	1	1	1	10		4	1	1	0	1	0
76	BnaC04g47900D	489	9	3	2G	4C,5C	N	1	1	1	1	1	1	1	2	1	1	11		12	1	5	0	1	0
77	BnaC05g14600D	614	8	4	N	4C,7C	N	1	1	2	1	1	1	1	1	1	1	11		6	0	0	0	0	2
78	BnaC05g27640D	498	7	4	N	N	N	1	1	2	1	1	1	1	1	1	1	11		2	1	1	0	1	0
79	BnaC05g42370D	575	8	4	N	5C	N	1	1	2	1	1	1	1	1	1	1	11		0	0	0	0	1	0
80	BnaC06g35560D	548	7	4	2G	4C,7C	N	1	1	1	1	1	1	1	1	1	1	10		4	1	1	1	1	2
81	BnaC06g36670D	553	8	4	N	N	N	1	1	1	1	0	1	1	1	1	1	9		2	0	2	0	0	0
82	BnaC07g16820D	524	11	3	2G	N	N	1	1	0	1	1	1	1	2	0	1	9		6	1	4	1	0	0
83	BnaC07g30680D	492	6	4	N	N	N	1	1	1	1	1	1	1	1	1	1	10		0	1	2	0	0	1
84	BnaC07g32550D	529	7	4	N	4C,5C	N	1	1	1	1	1	1	1	1	1	1	10		4	0	4	0	0	0
85	BnaC07g45520D	501	7	4	N	5C	N	1	0	1	1	1	1	0	1	1	1	8		4	0	6	1	0	1
86	BnaC07g45970D	542	12	4	2G	4C	N	1	1	0	1	1	1	1	2	0	1	9		0	2	5	1	0	3
87	BnaC07g50270D	616	9	4	N	N	2S	1	1	1	1	1	1	1	1	1	1	10		2	1	0	0	1	0
88	BnaC08g23190D	529	7	4	N	4C,5C	N	1	1	1	1	1	1	1	1	1	1	10		0	3	2	0	1	0
89	BnaC08g28520D	541	7	4	2G	4C,5C	N	1	1	1	1	1	1	1	1	1	1	10		4	2	3	1	1	1
90	BnaC08g36980D	544	7	4	N	4C,7C	N	1	1	2	1	1	1	1	1	1	1	11		4	0	1	1	3	0
91	BnaC09g04790D	486	6	4	N	N	N	1	1	2	1	1	1	1	1	1	1	11		0	0	0	0	1	0
92	BnaC09g08180D	542	12	4	2G	N	N	1	1	2	1	1	1	1	2	0	1	11		2	0	3	1	0	0
93	BnaC09g09270D	549	7	4	N	5C	N	1	2	1	1	1	1	1	1	1	1	11		0	0	2	0	0	2
94	BnaC09g22660D	743	15	6	2G	3C,4C	N	1	2	1	2	1	2	1	2	2	1	15		6	2	1	1	0	0
95	BnaC09g37160D	488	6	4	N	N	3S	1	1	1	1	1	1	1	1	1	1	10		0	0	2	0	0	1
96	BnaC09g38250D	531	8	4	2G	4C,5C	N	1	1	1	1	1	1	1	1	1	1	10		4	2	5	0	0	1
97	BnaC09g38330D	518	7	4	2G	4C,5C	N	1	1	1	1	1	1	1	1	1	1	10		2	1	1	1	0	0
98	BnaC09g44200D	536	8	4	2G	4C,5C	N	1	1	1	1	1	1	1	1	1	1	10		4	2	0	1	0	0
99	BnaC09g44510D	523	6	4	2G	4C,5C	N	1	1	1	1	1	1	1	1	1	1	10		6	1	2	1	0	0
100	BnaC09g50440D	574	8	4	2G	5C	N	1	1	2	1	1	1	1	1	1	1	11		2	1	0	1	1	0
101	BnaCnng07350D	539	8	4	2G	4C,5C	N	1	1	1	1	1	1	1	1	1	1	10		6	2	3	2	1	2
102	BnaCnng10830D	523	9	3	N	N	N	1	1	1	1	1	1	1	1	1	0	9		0	0	2	1	1	0
103	BnaCnng22820D	448	5	3	N	5C	N	1	1	0	1	1	1	1	1	1	1	9		8	0	1	0	1	0
104	BnaCnng34240D	482	7	4	N	N	N	1	1	1	1	1	1	1	1	1	1	10		0	3	2	0	0	0
105	BnaCnng42020D	577	14	4	2G	4C	N	1	1	0	1	1	1	1	2	0	1	9		2	1	1	0	2	1
106	BnaCnng42690D	518	7	4	N	4C,5C	N	1	1	1	1	1	1	1	1	1	1	10		12	1	1	1	0	0
107	BnaCnng52460D	553	8	4	N	N	N	1	1	1	1	0	1	1	1	1	1	9		0	1	2	0	0	0
