# Supplementary material for: Genome-wide survey of Calcium-Dependent Protein Kinases (CPKs) in five Brassica species and identification of CPKs induced by Plasmodiophora brassicae in B. rapa, B. oleracea, and B. napus
Source: Front Plant Sci. 2022 Nov 21;13:1067723. doi: 10.3389/fpls.2022.1067723 (PMC9720142; doi:10.3389/fpls.2022.1067723)
Supplement: Supplementary file 8 [file Table_2.xls]

## Sheet: Ath.Bra KaKs imformation
Supplementary Table S2 Ka/Ks in A.thaliana and B. rapa, B. nigra, B. oleracea, B. juncea, and B. napus pairs.
Arabidopsis thaliana/Brassica rapa Pairs		Ka	Ks	Ka/Ks
AT1G18890.1	BraA06g014610.3C	0.0553028	0.658215	0.0840194
AT1G18890.1	BraA07g038500.3C	0.0711727	0.996846	0.0713979
AT1G18890.1	BraA09g056970.3C	0.0439652	0.673084	0.065319
AT1G35670.1	BraA03g026960.3C	0.0202255	0.864099	0.0234064
AT1G35670.1	BraA05g021750.3C	0.00786319	0.642293	0.0122424
AT1G50700.1	BraA03g039380.3C	0.0571433	0.995229	0.0574172
AT1G61950.1	BraA03g064470.3C	0.0729969	0.443556	0.164572
AT1G74740.1	BraA06g014610.3C	0.0856894	0.805919	0.106325
AT1G74740.1	BraA07g038500.3C	0.045085	0.569329	0.0791896
AT1G74740.1	BraA09g056970.3C	0.0916118	0.910383	0.10063
AT1G76040.2	BraA07g039450.3C	0.0390052	0.495549	0.0787111
AT2G17290.1	BraA01g003080.3C	0.0566177	0.848609	0.0667182
AT2G17290.1	BraA06g030550.3C	0.0296968	0.356887	0.0832106
AT2G17290.1	BraA09g010840.3C	0.0330899	0.344032	0.0961827
AT2G17890.1	BraA03g059860.3C	0.103523	1.03518	0.100004
AT2G17890.1	BraA07g003030.3C	0.0447601	0.465853	0.096082
AT2G31500.1	BraA03g016740.3C	0.0431311	0.378638	0.113911
AT2G31500.1	BraA04g022700.3C	0.0481289	0.366316	0.131387
AT2G31500.1	BraA05g013140.3C	0.0392864	0.372597	0.105439
AT2G38910.1	BraA03g020560.3C	0.0373585	0.536169	0.0696767
AT2G41860.1	BraA04g029500.3C	0.0710103	0.45262	0.156887
AT2G41860.1	BraA05g002540.3C	0.0692194	0.462157	0.149775
AT2G41860.1	BraA07g022920.3C	0.108574	0.904489	0.120039
AT2G41860.1	BraA09g048110.3C	0.115845	1.06287	0.108993
AT3G10660.1	BraA03g001770.3C	0.0875551	1.22639	0.0713924
AT3G10660.1	BraA03g034430.3C	0.0403491	0.38919	0.103675
AT3G10660.1	BraA05g036110.3C	0.0437532	0.41299	0.105943
AT3G10660.1	BraA10g031540.3C	0.0731238	0.903698	0.0809161
AT3G20410.1	BraA03g039380.3C	0.0326352	0.505086	0.0646131
AT3G51850.1	BraA03g045730.3C	0.0223465	0.60176	0.0371352
AT3G51850.1	BraA04g007420.3C	0.0164898	0.530239	0.0310989
AT3G51850.1	BraA09g043090.3C	0.0223573	0.474669	0.0471008
AT3G57530.1	BraA04g029500.3C	0.116095	0.970035	0.119681
AT3G57530.1	BraA05g002540.3C	0.103486	0.992475	0.10427
AT3G57530.1	BraA07g022920.3C	0.0292938	0.502626	0.0582816
AT3G57530.1	BraA09g048110.3C	0.0359814	0.476421	0.0755243
AT4G04695.1	BraA09g025600.3C	0.24804	0.800931	0.309689
AT4G04720.1	BraA01g012670.3C	0.111779	1.19176	0.0937933
AT4G04720.1	BraA02g027590.3C	0.0310773	0.672402	0.0462184
AT4G09570.1	BraA03g026960.3C	0.0181972	0.669631	0.0271749
AT4G21940.2	BraA01g012670.3C	0.0663839	0.578318	0.114788
AT4G21940.2	BraA03g064470.3C	0.222718	2.15647	0.103279
AT4G21940.2	BraA09g025600.3C	0.20599	0.953591	0.216015
AT4G23650.1	BraA01g014340.3C	0.0447545	0.471635	0.0948921
AT4G23650.1	BraA03g051330.3C	0.0511813	0.534448	0.0957649
AT4G35310.1	BraA01g003080.3C	0.0346322	0.525488	0.0659047
AT4G35310.1	BraA06g030550.3C	0.0592957	0.775359	0.0764752
AT4G35310.1	BraA06g044950.3C	0.085322	1.85925	0.0458905
AT4G35310.1	BraA09g010840.3C	0.0604299	0.804293	0.0751342
AT4G36070.2	BraA03g059860.3C	0.0618569	0.493323	0.125388
AT4G36070.2	BraA06g030040.3C	0.106906	1.08012	0.0989765
AT4G36070.2	BraA07g003030.3C	0.104732	0.917642	0.114132
AT4G36070.2	BraA09g009710.3C	0.193499	2.21962	0.0871765
AT4G38230.2	BraA01g003080.3C	0.105464	2.1707	0.0485854
AT4G38230.2	BraA06g044950.3C	0.0113032	0.307297	0.0367826
AT5G04870.1	BraA03g001770.3C	0.0377738	0.76525	0.0493614
AT5G04870.1	BraA03g034430.3C	0.0913913	0.809259	0.112932
AT5G04870.1	BraA05g036110.3C	0.101393	1.05963	0.0956871
AT5G04870.1	BraA10g031540.3C	0.0259493	0.59115	0.0438964
AT5G12180.1	BraA02g004380.3C	0.0187797	0.435096	0.0431622
AT5G12180.1	BraA02g008120.3C	0.0387279	0.894875	0.0432774
AT5G12180.1	BraA03g005170.3C	0.0212146	0.46097	0.0460217
AT5G12180.1	BraA10g026140.3C	0.0170474	0.504823	0.033769
AT5G12480.1	BraA10g025860.3C	0.029108	0.420554	0.0692134
AT5G19360.1	BraA02g008120.3C	0.0241973	0.570462	0.0424171
AT5G19360.1	BraA10g020940.3C	0.025799	0.59427	0.0434129
AT5G19450.1	BraA02g008170.3C	0.0277885	0.507208	0.0547873
AT5G19450.1	BraA10g020880.3C	0.0319371	0.567554	0.0562716
AT5G23580.1	BraA02g042460.3C	0.0936809	0.418845	0.223665
AT5G23580.1	BraA06g031040.3C	0.0403321	0.471284	0.0855792
AT5G23580.1	BraA09g006490.3C	0.0601644	0.503256	0.11955

## Sheet: Ath.Bni KaKs imformation
Arabidopsis thaliana/Brassica nigra Pairs		Ka	Ks	Ka/Ks
AT1G18890.1	BniB002967-TA	0.0799103	1.09591	0.0729166
AT1G18890.1	BniB025930-TA	0.0447288	0.673891	0.066374
AT1G18890.1	BniB047264-TA	0.0540081	0.765003	0.0705985
AT1G35670.1	BniB027663-TA	0.0251291	0.772177	0.0325432
AT1G35670.1	BniB042975-TA	0.00522878	0.538626	0.00970763
AT1G50700.1	BniB020856-TA	0.062424	0.94636	0.0659621
AT1G50700.1	BniB035382-TA	0.0718448	0.967309	0.0742729
AT1G61950.1	BniB001168-TA	0.0460131	0.369982	0.124366
AT1G74740.1	BniB002967-TA	0.0476415	0.629039	0.075737
AT1G74740.1	BniB025930-TA	0.0908434	0.853935	0.106382
AT1G74740.1	BniB047264-TA	0.0909716	1.04756	0.0868414
AT1G76040.2	BniB045257-TA	0.040295	0.429826	0.0937473
AT2G17290.1	BniB009524-TA	0.0278745	0.359786	0.0774752
AT2G17290.1	BniB009790-TA	0.0347631	0.334479	0.103932
AT2G17290.1	BniB020683-TA	0.0397498	0.347292	0.114457
AT2G17290.1	BniB036041-TA	0.056416	0.812421	0.0694419
AT2G17290.1	BniB036581-TA	0.0564122	0.79255	0.0711781
AT2G17890.1	BniB009492-TA	0.0360787	0.510894	0.0706188
AT2G17890.1	BniB026887-TA	0.0423559	0.474554	0.0892542
AT2G17890.1	BniB036792-TA	0.0954474	1.17126	0.0814912
AT2G31500.1	BniB020384-TA	0.0474812	0.369703	0.128431
AT2G31500.1	BniB042026-TA	0.0379828	0.329797	0.11517
AT2G31500.1	BniB043796-TA	0.0412098	0.415539	0.099172
AT2G38910.1	BniB016877-TA	0.0538283	0.674826	0.0797662
AT2G38910.1	BniB028151-TA	0.0389227	0.491948	0.0791196
AT2G41860.1	BniB005077-TA	0.0741579	0.412859	0.17962
AT2G41860.1	BniB019501-TA	0.120248	1.1309	0.10633
AT2G41860.1	BniB028039-TA	0.0676035	0.4576	0.147735
AT2G41860.1	BniB029805-TA	0.11344	1.06086	0.106932
AT3G10660.1	BniB001871-TA	0.0791145	0.828682	0.0954703
AT3G10660.1	BniB005289-TA	0.0443594	0.36127	0.122787
AT3G10660.1	BniB041004-TA	0.0934411	1.00415	0.0930554
AT3G20410.1	BniB020856-TA	0.0285736	0.440557	0.0648578
AT3G20410.1	BniB035382-TA	0.0318216	0.449254	0.0708321
AT3G51850.1	BniB000803-TA	0.0231695	0.610435	0.0379557
AT3G51850.1	BniB030110-TA	0.0223604	0.575401	0.0388605
AT3G51850.1	BniB033007-TA	0.0269981	0.543059	0.0497149
AT3G57530.1	BniB005077-TA	0.115229	0.878213	0.131209
AT3G57530.1	BniB019501-TA	0.0547051	0.558161	0.0980096
AT3G57530.1	BniB028039-TA	0.100144	1.03889	0.096395
AT3G57530.1	BniB029805-TA	0.0334706	0.451151	0.0741893
AT4G04695.1	BniB004665-TA	0.252583	0.690766	0.365657
AT4G04710.1	BniB012675-TA	0.208618	0.62373	0.334468
AT4G04720.1	BniB012674-TA	0.0369775	0.658289	0.0561721
AT4G04720.1	BniB013175-TA	0.100035	1.22792	0.0814668
AT4G09570.1	BniB027663-TA	0.0199477	0.656112	0.0304029
AT4G21940.2	BniB001168-TA	0.202507	2.17909	0.0929317
AT4G21940.2	BniB013175-TA	0.0596991	0.509452	0.117183
AT4G23650.1	BniB013087-TA	0.0392965	0.447785	0.0877575
AT4G35310.1	BniB009524-TA	0.0576933	0.810007	0.0712257
AT4G35310.1	BniB009790-TA	0.0639943	0.818829	0.0781534
AT4G35310.1	BniB020683-TA	0.0639634	0.74696	0.0856316
AT4G35310.1	BniB036041-TA	0.033419	0.427109	0.0782446
AT4G35310.1	BniB036581-TA	0.0359877	0.44522	0.0808312
AT4G36070.2	BniB009492-TA	0.103177	1.05693	0.0976197
AT4G36070.2	BniB026887-TA	0.10449	1.01745	0.102698
AT4G36070.2	BniB036792-TA	0.0620841	0.492396	0.126086
AT4G38230.2	BniB047346-TA	0.01169	0.365679	0.0319679
AT5G04870.1	BniB001871-TA	0.0372454	0.471124	0.0790566
AT5G04870.1	BniB005289-TA	0.0842016	0.858931	0.0980307
AT5G04870.1	BniB041004-TA	0.0466352	0.654196	0.0712862
AT5G12180.1	BniB023830-TA	0.0254651	0.464585	0.0548126
AT5G12180.1	BniB028364-TA	0.0267979	0.529821	0.0505792
AT5G12180.1	BniB028809-TA	0.0179076	0.524863	0.0341186
AT5G12480.1	BniB028767-TA	0.0307847	0.348745	0.0882728
AT5G19360.1	BniB014818-TA	0.0205636	0.560654	0.0366779
AT5G19360.1	BniB033287-TA	0.0258172	0.554525	0.0465573
AT5G19450.1	BniB014816-TA	0.023204	0.427034	0.0543376
AT5G19450.1	BniB033281-TA	0.027781	0.459228	0.0604949
AT5G23580.1	BniB000707-TA	0.0464197	0.530245	0.0875438
AT5G23580.1	BniB003260-TA	0.0862865	0.471726	0.182916
AT5G23580.1	BniB045795-TA	0.0665798	0.497471	0.133837

## Sheet: Ath.Bol KaKs imformation
Arabidopsis thaliana/Brassica oleracea Pairs		Ka	Ks	Ka/Ks
AT1G18890.1	BolC05g016570.2J.m1	0.0467339	0.721672	0.0647578
AT1G18890.1	BolC06g046060.2J.m1	0.0769388	0.880137	0.0874168
AT1G18890.1	BolC08g050480.2J.m1	0.0486307	0.65832	0.0738709
AT1G35670.1	BolC03g031480.2J.m1	0.0193417	0.86205	0.0224369
AT1G35670.1	BolC05g036390.2J.m1	0.00698339	0.622251	0.0112228
AT1G50700.1	BolC01g042390.2J.m1	0.127876	0.935957	0.136626
AT1G50700.1	BolC03g046920.2J.m1	0.0623479	0.923205	0.0675341
AT1G61950.1	BolC01g015300.2J.m1	0.216864	5.35949	0.0404635
AT1G61950.1	BolC04g027870.2J.m1	0.0535073	0.361689	0.147937
AT1G74740.1	BolC05g016570.2J.m1	0.0900016	0.929234	0.0968556
AT1G74740.1	BolC06g046060.2J.m1	0.0456676	0.540875	0.0844329
AT1G74740.1	BolC08g050480.2J.m1	0.0952347	0.957839	0.0994266
AT1G76040.2	BolC06g047200.2J.m1	0.0561652	0.489709	0.114691
AT2G17290.1	BolC01g003580.2J.m1	0.0661102	0.87958	0.0751611
AT2G17290.1	BolC03g052830.2J.m1	0.0288634	0.370742	0.077853
AT2G17290.1	BolC07g005620.2J.m1	0.0394348	0.357562	0.110288
AT2G17290.1	BolC07g058210.2J.m1	0.0644217	0.92202	0.0698701
AT2G17290.1	BolC09g012440.2J.m1	0.032695	0.363077	0.0900498
AT2G17890.1	BolC03g053450.2J.m1	0.0387534	0.571239	0.0678409
AT2G17890.1	BolC07g004800.2J.m1	0.0457347	0.478189	0.0956415
AT2G17890.1	BolC07g058590.2J.m1	0.112279	1.06053	0.105871
AT2G31500.1	BolC03g018890.2J.m1	0.0431257	0.405494	0.106353
AT2G31500.1	BolC04g017890.2J.m1	0.0415986	0.399713	0.104071
AT2G31500.1	BolC04g057840.2J.m1	0.0436087	0.363946	0.119822
AT2G38910.1	BolC03g023520.2J.m1	0.0373681	0.541077	0.0690625
AT2G41860.1	BolC04g065380.2J.m1	0.0683677	0.452471	0.151098
AT2G41860.1	BolC06g023430.2J.m1	0.109537	0.984166	0.111299
AT2G41860.1	BolC08g041520.2J.m1	0.117609	1.04706	0.112324
AT3G10660.1	BolC03g002070.2J.m1	0.090813	1.25101	0.0725918
AT3G10660.1	BolC03g040350.2J.m1	0.044868	0.474872	0.0944845
AT3G10660.1	BolC05g055920.2J.m1	0.0467578	0.410057	0.114027
AT3G10660.1	BolC09g067140.2J.m1	0.0815924	0.913294	0.0893386
AT3G20410.1	BolC01g042390.2J.m1	0.109466	0.537055	0.203827
AT3G20410.1	BolC03g046920.2J.m1	0.0285407	0.47973	0.0594933
AT3G51850.1	BolC04g040460.2J.m1	0.0173192	0.476215	0.0363684
AT3G51850.1	BolC07g044910.2J.m1	0.022328	0.636409	0.0350844
AT3G51850.1	BolC08g036090.2J.m1	0.0210859	0.473272	0.0445535
AT3G57530.1	BolC04g065380.2J.m1	0.114222	0.872209	0.130957
AT3G57530.1	BolC06g023430.2J.m1	0.0284722	0.496478	0.0573484
AT3G57530.1	BolC08g041520.2J.m1	0.0359472	0.483949	0.074279
AT4G04695.1	BolC09g030070.2J.m1	0.244813	0.830619	0.294736
AT4G04720.1	BolC02g039060.2J.m1	0.0331839	0.674243	0.0492165
AT4G09570.1	BolC03g031480.2J.m1	0.0173268	0.63247	0.0273954
AT4G09570.1	BolC05g036390.2J.m1	0.0309526	1.08329	0.0285728
AT4G21940.2	BolC01g015300.2J.m1	0.0629196	0.527573	0.119262
AT4G21940.2	BolC04g027870.2J.m1	0.199854	4.19603	0.0476293
AT4G23650.1	BolC01g017810.2J.m1	0.0451899	0.469114	0.0963304
AT4G23650.1	BolC07g050780.2J.m1	0.0496276	0.543475	0.0913153
AT4G35310.1	BolC01g003580.2J.m1	0.0354673	0.530565	0.0668482
AT4G35310.1	BolC03g052830.2J.m1	0.0571489	0.803325	0.0711404
AT4G35310.1	BolC07g005620.2J.m1	0.0573335	0.805533	0.0711745
AT4G35310.1	BolC07g058210.2J.m1	0.0384253	0.518031	0.0741757
AT4G35310.1	BolC07g060750.2J.m1	0.0865974	1.77395	0.0488162
AT4G35310.1	BolC09g012440.2J.m1	0.0604326	0.851273	0.0709909
AT4G36070.2	BolC03g053450.2J.m1	0.137434	1.16266	0.118206
AT4G36070.2	BolC07g004800.2J.m1	0.10792	0.994117	0.108559
AT4G36070.2	BolC07g058590.2J.m1	0.0635207	0.482988	0.131516
AT4G36070.2	BolC09g011090.2J.m1	0.190353	3.11887	0.0610326
AT4G38230.2	BolC01g003580.2J.m1	0.107399	2.02995	0.0529071
AT4G38230.2	BolC02g000050.2J.m1	0.0122018	0.334966	0.0364271
AT4G38230.2	BolC07g060750.2J.m1	0.0122018	0.334966	0.0364271
AT5G04870.1	BolC03g002070.2J.m1	0.048732	0.884509	0.0550949
AT5G04870.1	BolC03g040350.2J.m1	0.0807325	0.98417	0.082031
AT5G04870.1	BolC05g055920.2J.m1	0.0961968	0.916872	0.104918
AT5G04870.1	BolC09g067140.2J.m1	0.0338012	0.595969	0.0567164
AT5G12180.1	BolC02g005200.2J.m1	0.0179375	0.455683	0.0393639
AT5G12180.1	BolC02g009600.2J.m1	0.0380908	0.825421	0.0461471
AT5G12180.1	BolC03g005900.2J.m1	0.0203938	0.437857	0.0465765
AT5G12180.1	BolC09g060610.2J.m1	0.0162101	0.498732	0.0325026
AT5G12480.1	BolC09g060300.2J.m1	0.0318762	0.459071	0.0694364
AT5G19360.1	BolC02g009600.2J.m1	0.0242092	0.689947	0.0350885
AT5G19360.1	BolC09g053040.2J.m1	0.0249459	0.653689	0.0381618
AT5G19450.1	BolC02g009750.2J.m1	0.0290346	0.493725	0.0588071
AT5G19450.1	BolC09g052960.2J.m1	0.0308474	0.528864	0.0583276
AT5G23580.1	BolC02g059690.2J.m1	0.0833047	0.421894	0.197454
AT5G23580.1	BolC07g042420.2J.m1	0.0436639	0.456647	0.0956186
AT5G23580.1	BolC09g007100.2J.m1	0.0645757	0.489775	0.131848

## Sheet: Ath.Bju KaKs imformation
Arabidopsis thaliana/Brassica juncea Pairs		Ka	Ks	Ka/Ks
AT1G18890.1	BjuA025803	0.0544797	0.669546	0.0813681
AT1G18890.1	BjuA029413	0.0709282	0.990928	0.0715776
AT1G18890.1	BjuA044324	0.0468776	0.657969	0.0712459
AT1G18890.1	BjuB029775	0.0781571	1.14479	0.0682718
AT1G18890.1	BjuB032421	0.0443345	0.636079	0.0696997
AT1G35670.1	BjuA011212	0.020224	0.883991	0.022878
AT1G35670.1	BjuA019354	0.00785919	0.609237	0.0129
AT1G35670.1	BjuB041372	0.0242347	0.789052	0.0307137
AT1G50700.1	BjuA012688	0.0580262	0.985114	0.058903
AT1G50700.1	BjuB007871	0.0691648	0.922641	0.0749639
AT1G74740.1	BjuA025803	0.0848321	0.836683	0.101391
AT1G74740.1	BjuA029413	0.0438602	0.564033	0.0777618
AT1G74740.1	BjuA044324	0.0860614	0.860291	0.100038
AT1G74740.1	BjuB029775	0.0459546	0.655114	0.0701475
AT1G74740.1	BjuB032421	0.0891142	0.86763	0.10271
AT1G76040.2	BjuA029497	0.0398723	0.478889	0.08326
AT1G76040.2	BjuB030322	0.0385775	0.444832	0.0867239
AT2G17290.1	BjuA003014	0.0594085	0.80839	0.0734899
AT2G17290.1	BjuA023470	0.0804624	0.4288	0.187646
AT2G17290.1	BjuA032925	0.042586	0.356884	0.119327
AT2G17290.1	BjuB034122	0.0952712	0.455495	0.20916
AT2G17290.1	BjuB038389	0.0604483	0.838679	0.0720756
AT2G17890.1	BjuA014185	0.108086	1.01465	0.106525
AT2G17890.1	BjuB049030	0.103623	1.23536	0.0838815
AT2G31500.1	BjuA009954	0.0443003	0.385205	0.115004
AT2G31500.1	BjuA016686	0.0455577	0.388075	0.117394
AT2G31500.1	BjuA018747	0.0392715	0.351945	0.111584
AT2G31500.1	BjuB015959	0.0419981	0.447692	0.0938102
AT2G31500.1	BjuB026448	0.0459318	0.352008	0.130485
AT2G38910.1	BjuA010439	0.0388278	0.524558	0.0740201
AT2G38910.1	BjuB016540	0.0423141	0.490842	0.0862071
AT2G38910.1	BjuB026939	0.0526756	0.666148	0.0790749
AT2G41860.1	BjuA017366	0.0668228	0.494675	0.135084
AT2G41860.1	BjuA017798	0.0684961	0.462618	0.148062
AT2G41860.1	BjuA042953	0.0705444	0.481055	0.146645
AT2G41860.1	BjuB022438	0.215762	1.07832	0.20009
AT2G41860.1	BjuB027143	0.0699651	0.452148	0.154739
AT2G41860.1	BjuB041499	0.101723	0.953301	0.106706
AT3G10660.1	BjuA012036	0.0410912	0.402317	0.102136
AT3G10660.1	BjuA020562	0.0437584	0.379596	0.115276
AT3G10660.1	BjuA039980	0.0723289	0.937824	0.0771242
AT3G10660.1	BjuB003184	0.079256	0.993663	0.0797614
AT3G10660.1	BjuB008959	0.0406455	0.341909	0.118878
AT3G10660.1	BjuB023588	0.0489154	0.372595	0.131283
AT3G10660.1	BjuB048614	0.0803449	0.822394	0.0976964
AT3G20410.1	BjuA012688	0.0334615	0.511003	0.065482
AT3G20410.1	BjuB007871	0.0312446	0.464516	0.0672626
AT3G51850.1	BjuA015241	0.0681164	0.631294	0.1079
AT3G51850.1	BjuA035268	0.0206781	0.485256	0.0426128
AT3G51850.1	BjuA042332	0.0223342	0.591063	0.0377864
AT3G51850.1	BjuB044738	0.0210787	0.581469	0.0362507
AT3G57530.1	BjuA017366	0.108599	1.00192	0.108391
AT3G57530.1	BjuA017798	0.101546	1.03215	0.0983826
AT3G57530.1	BjuA042953	0.104877	1.00869	0.103973
AT3G57530.1	BjuB022438	0.0781417	0.624095	0.125208
AT3G57530.1	BjuB027143	0.10776	0.995956	0.108198
AT3G57530.1	BjuB041499	0.0220006	0.363337	0.0605515
AT4G04720.1	BjuA007889	0.0310773	0.672402	0.0462184
AT4G04720.1	BjuA040533	0.110878	1.21738	0.0910793
AT4G09570.1	BjuA011212	0.0181958	0.662577	0.0274622
AT4G09570.1	BjuB041372	0.0190707	0.648654	0.0294004
AT4G21940.2	BjuA040533	0.0690026	0.568962	0.121278
AT4G21940.2	BjuB003233	0.0621931	0.499172	0.124593
AT4G23650.1	BjuA012380	0.0503099	0.545893	0.0921608
AT4G23650.1	BjuB044905	0.0508419	0.604717	0.0840755
AT4G35310.1	BjuA003014	0.033419	0.441801	0.0756425
AT4G35310.1	BjuA023470	0.0898067	0.804163	0.111677
AT4G35310.1	BjuA032925	0.0710539	0.804966	0.0882694
AT4G35310.1	BjuB034122	0.128607	0.869299	0.147943
AT4G35310.1	BjuB038389	0.0399231	0.452845	0.0881606
AT4G36070.2	BjuA014185	0.0640915	0.488656	0.131159
AT4G36070.2	BjuB049030	0.0666958	0.466813	0.142875
AT4G38230.2	BjuA025197	0.0108281	0.310148	0.0349125
AT5G04870.1	BjuA020562	0.0952568	0.964395	0.0987736
AT5G04870.1	BjuA039980	0.0252	0.643225	0.0391776
AT5G04870.1	BjuB003184	0.0404134	0.669622	0.0603525
AT5G04870.1	BjuB008959	0.0863901	0.769653	0.112246
AT5G04870.1	BjuB023588	0.0876093	0.838401	0.104496
AT5G04870.1	BjuB048614	0.025791	0.479235	0.053817
AT5G12180.1	BjuA039368	0.0210156	0.48514	0.0433187
AT5G12180.1	BjuA041148	0.0358594	0.434033	0.082619
AT5G12180.1	BjuA041447	0.0380827	0.881271	0.0432134
AT5G12180.1	BjuA041657	0.0229041	0.450475	0.0508444
AT5G12180.1	BjuB014742	0.0285249	0.533808	0.0534367
AT5G12480.1	BjuB035783	0.0335043	0.343238	0.0976125
AT5G19360.1	BjuA041447	0.0242041	0.60788	0.0398173
AT5G19360.1	BjuA044855	0.0258044	0.593609	0.0434705
AT5G19360.1	BjuB010151	0.021415	0.548446	0.0390468
AT5G19450.1	BjuA041452	0.0244504	0.486684	0.0502387
AT5G19450.1	BjuA044860	0.0327831	0.51986	0.0630614
AT5G23580.1	BjuA043179	0.0473187	0.531861	0.0889683
AT5G23580.1	BjuB039728	0.0591798	0.498589	0.118695
AT5G23580.1	BjuB044825	0.0357385	0.519383	0.0688095

## Sheet: Ath.Bna KaKs imformation
Arabidopsis thaliana/Brassica napus Pairs		Ka	Ks	Ka/Ks
AT1G18890.1	BnaA06g13080D	0.0564168	0.653701	0.0863037
AT1G18890.1	BnaA07g31710D	0.069449	1.02644	0.0676602
AT1G18890.1	BnaA09g44420D	0.0447955	0.609393	0.0735084
AT1G18890.1	BnaC05g14600D	0.0467276	0.715142	0.0653403
AT1G18890.1	BnaC06g35560D	0.0775035	0.884667	0.0876075
AT1G18890.1	BnaC08g36980D	0.0486307	0.65832	0.0738709
AT1G35670.1	BnaA03g24050D	0.020224	0.914197	0.0221221
AT1G35670.1	BnaAnng04600D	0.00786319	0.642293	0.0122424
AT1G35670.1	BnaC03g28620D	0.0193417	0.86205	0.0224369
AT1G35670.1	BnaC05g27640D	0.00698339	0.622251	0.0112228
AT1G50700.1	BnaA03g35770D	0.0667678	1.03165	0.0647192
AT1G50700.1	BnaC03g41610D	0.061913	0.896874	0.069032
AT1G61950.1	BnaA03g59670D	0.0564542	0.397754	0.141933
AT1G61950.1	BnaA09g20300D	0.284608	2.5136	0.113227
AT1G61950.1	BnaC01g13360D	0.194946	4.16326	0.0468253
AT1G61950.1	BnaC04g19170D	0.0535073	0.361689	0.147937
AT1G74740.1	BnaA06g13080D	0.094057	0.804526	0.11691
AT1G74740.1	BnaA07g31710D	0.0434195	0.592383	0.0732963
AT1G74740.1	BnaA09g44420D	0.0898079	0.866129	0.103689
AT1G74740.1	BnaC05g14600D	0.0899635	0.93176	0.0965522
AT1G74740.1	BnaC06g35560D	0.0446737	0.536865	0.0832121
AT1G74740.1	BnaC08g36980D	0.0952347	0.947995	0.100459
AT1G76040.2	BnaC06g36670D	0.0553414	0.48908	0.113154
AT2G17290.1	BnaA01g02090D	0.0574667	0.866746	0.0663016
AT2G17290.1	BnaA06g25880D	0.0284568	0.363454	0.0782954
AT2G17290.1	BnaA09g09050D	0.0208646	0.348559	0.0598597
AT2G17290.1	BnaC01g03240D	0.0642369	0.863367	0.0744027
AT2G17290.1	BnaC03g47560D	0.0288634	0.370742	0.077853
AT2G17290.1	BnaC07g45520D	0.0665816	0.904635	0.0736005
AT2G17290.1	BnaC09g09270D	0.0331077	0.38807	0.0853137
AT2G17290.1	BnaCnng22820D	0.0459662	0.375644	0.122366
AT2G17890.1	BnaA06g25490D	0.0404453	0.51986	0.0778002
AT2G17890.1	BnaA07g02420D	0.0458792	0.476556	0.0962724
AT2G17890.1	BnaAnng08400D	0.110278	1.03721	0.106322
AT2G17890.1	BnaC03g48140D	0.0395519	0.565776	0.0699075
AT2G17890.1	BnaC07g45970D	0.109775	1.04587	0.10496
AT2G31500.1	BnaA03g14480D	0.0372846	0.390844	0.0953951
AT2G31500.1	BnaA04g18240D	0.0466441	0.390053	0.119584
AT2G31500.1	BnaA05g11270D	0.0377511	0.366076	0.103124
AT2G31500.1	BnaC03g17520D	0.0368659	0.408129	0.0903289
AT2G31500.1	BnaC04g13100D	0.0394131	0.40993	0.0961461
AT2G31500.1	BnaC04g42320D	0.0420246	0.369177	0.113833
AT2G35890.1	BnaA04g20910D	0.0548543	0.450945	0.121643
AT2G38910.1	BnaA03g18230D	0.0417825	0.538749	0.0775545
AT2G38910.1	BnaC03g21760D	0.038526	0.543797	0.0708463
AT2G41860.1	BnaA04g24150D	0.0692735	0.451726	0.153353
AT2G41860.1	BnaA05g02500D	0.0692146	0.451718	0.153225
AT2G41860.1	BnaA09g36820D	0.114855	1.05438	0.108932
AT2G41860.1	BnaC04g47900D	0.0705565	0.470363	0.150004
AT2G41860.1	BnaC08g28520D	0.119461	1.0611	0.112582
AT3G10660.1	BnaA03g01490D	0.0799471	1.28538	0.0621972
AT3G10660.1	BnaA03g31330D	0.0396107	0.408501	0.096966
AT3G10660.1	BnaA05g28200D	0.0216539	0.36643	0.0590943
AT3G10660.1	BnaA10g25410D	0.0832321	0.932044	0.0893006
AT3G10660.1	BnaC03g01790D	0.0802253	1.22171	0.0656663
AT3G10660.1	BnaC03g36720D	0.038934	0.443436	0.0878007
AT3G10660.1	BnaC05g42370D	0.0427484	0.417677	0.102348
AT3G10660.1	BnaC09g50440D	0.0828087	0.997782	0.0829928
AT3G20410.1	BnaA03g35770D	0.0314053	0.525965	0.0597098
AT3G20410.1	BnaC03g41610D	0.02895	0.481559	0.0601172
AT3G20410.1	BnaCnng10830D	0.0984864	0.521821	0.188736
AT3G51850.1	BnaA03g41500D	0.021495	0.603486	0.0356181
AT3G51850.1	BnaA04g05940D	0.0177401	0.510828	0.0347281
AT3G51850.1	BnaA09g32390D	0.0210932	0.493783	0.0427176
AT3G51850.1	BnaC04g28550D	0.0173192	0.476215	0.0363684
AT3G51850.1	BnaC07g32550D	0.0227557	0.625505	0.0363797
AT3G51850.1	BnaC08g23190D	0.021919	0.473888	0.0462535
AT3G57530.1	BnaA04g24150D	0.114734	0.893343	0.128432
AT3G57530.1	BnaA05g02500D	0.103478	0.992965	0.104211
AT3G57530.1	BnaA07g17350D	0.0310608	0.489846	0.0634092
AT3G57530.1	BnaA09g36820D	0.035133	0.477355	0.0735993
AT3G57530.1	BnaC04g47900D	0.116449	0.85777	0.135758
AT3G57530.1	BnaC08g28520D	0.0376063	0.489976	0.0767513
AT3G57530.1	BnaCnng07350D	0.0284722	0.496478	0.0573484
AT4G04695.1	BnaC09g22660D	0.24675	0.780606	0.316101
AT4G04720.1	BnaA01g11790D	0.115373	1.16274	0.0992249
AT4G04720.1	BnaA02g21060D	0.0310773	0.672402	0.0462184
AT4G04720.1	BnaC01g13360D	0.10363	1.09208	0.0948925
AT4G04720.1	BnaC02g26350D	0.0555682	0.749545	0.0741359
AT4G09570.1	BnaA03g24050D	0.0181958	0.692321	0.0262824
AT4G09570.1	BnaC03g28620D	0.0173268	0.63247	0.0273954
AT4G21940.2	BnaA01g11790D	0.0757761	0.580779	0.130473
AT4G21940.2	BnaC01g13360D	0.0696715	0.527969	0.131961
AT4G21940.2	BnaC04g19170D	0.199854	4.19603	0.0476293
AT4G21940.2	BnaC09g22660D	0.226613	1.02642	0.22078
AT4G23650.1	BnaA01g13330D	0.0436466	0.447164	0.0976076
AT4G23650.1	BnaA03g46140D	0.0301805	0.578925	0.052132
AT4G23650.1	BnaC01g15460D	0.0451899	0.469114	0.0963304
AT4G35310.1	BnaA01g02090D	0.0354553	0.509237	0.0696244
AT4G35310.1	BnaA06g25880D	0.0605952	0.778655	0.0778203
AT4G35310.1	BnaA09g09050D	0.0367018	0.813494	0.0451162
AT4G35310.1	BnaC01g03240D	0.033812	0.524961	0.0644085
AT4G35310.1	BnaC03g47560D	0.0571489	0.803325	0.0711404
AT4G35310.1	BnaC07g45520D	0.0413269	0.499509	0.082735
AT4G35310.1	BnaC09g09270D	0.0603012	0.884765	0.0681551
AT4G36070.2	BnaA06g25490D	0.110839	1.08493	0.102163
AT4G36070.2	BnaA07g02420D	0.105421	0.965023	0.109242
AT4G36070.2	BnaA09g08020D	0.192066	2.21844	0.0865772
AT4G36070.2	BnaAnng08400D	0.0626904	0.511257	0.12262
AT4G36070.2	BnaC03g48140D	0.114109	1.12867	0.101101
AT4G36070.2	BnaC07g45970D	0.06488	0.481186	0.134834
AT4G36070.2	BnaC09g08180D	0.171065	3.65335	0.0468242
AT4G38230.2	BnaA06g40890D	0.0108281	0.310148	0.0349125
AT4G38230.2	BnaC01g03240D	0.106913	2.31919	0.046099
AT4G38230.2	BnaCnng34240D	0.00901521	0.328471	0.0274459
AT5G04870.1	BnaA03g01490D	0.0370653	0.865368	0.0428318
AT5G04870.1	BnaA03g31330D	0.0833907	0.87219	0.0956106
AT5G04870.1	BnaA05g28200D	0.0693388	0.865921	0.0800752
AT5G04870.1	BnaA10g25410D	0.0217158	0.60696	0.035778
AT5G04870.1	BnaC03g01790D	0.0346526	0.76893	0.045066
AT5G04870.1	BnaC03g36720D	0.0817837	0.841494	0.0971887
AT5G04870.1	BnaC05g42370D	0.0779564	0.840432	0.0927575
AT5G04870.1	BnaC09g50440D	0.0281509	0.626243	0.0449521
AT5G12180.1	BnaA02g01160D	0.0169617	0.408474	0.0415246
AT5G12180.1	BnaA02g04170D	0.0396092	0.847352	0.0467446
AT5G12180.1	BnaA03g03800D	0.0212205	0.481765	0.0440473
AT5G12180.1	BnaA10g20490D	0.0170462	0.499408	0.0341328
AT5G12180.1	BnaC02g04290D	0.0220021	0.417158	0.0527428
AT5G12180.1	BnaC03g05340D	0.0203882	0.433326	0.0470505
AT5G12180.1	BnaC09g44510D	0.0162101	0.498732	0.0325026
AT5G12480.1	BnaA10g29980D	0.029106	0.415733	0.0700112
AT5G12480.1	BnaC09g44200D	0.0293735	0.448906	0.0654336
AT5G19360.1	BnaA02g04170D	0.0250567	0.601816	0.0416352
AT5G19360.1	BnaA10g15750D	0.025799	0.575161	0.0448553
AT5G19360.1	BnaC09g38330D	0.0258099	0.653182	0.0395141
AT5G19360.1	BnaC09g44200D	0.36688	3.34791	0.109585
AT5G19450.1	BnaA02g04230D	0.0261162	0.480628	0.0543377
AT5G19450.1	BnaA10g15680D	0.0336237	0.525384	0.0639983
AT5G19450.1	BnaC02g08720D	0.0265424	0.487778	0.0544149
AT5G19450.1	BnaC09g38250D	0.0308474	0.528864	0.0583276
AT5G23580.1	BnaA02g32820D	0.0871254	0.405381	0.214922
AT5G23580.1	BnaA06g26290D	0.0412624	0.464711	0.0887914
AT5G23580.1	BnaA09g05220D	0.0611746	0.494697	0.123661
AT5G23580.1	BnaC02g41570D	0.0828508	0.412792	0.200708
AT5G23580.1	BnaC07g30680D	0.0454934	0.475137	0.095748
AT5G23580.1	BnaC09g04790D	0.0655328	0.465809	0.140686
